# Supplementary material for: Regulation of DNA Methylation in Peanut Leaves and Roots: Uncovering the Molecular Mechanisms for Increased Yield After Single‐Seed Sowing
Source: Plant Biotechnol J. 2025 Jul 22;23(11):4776–93. doi: 10.1111/pbi.70264 (PMC12576434; doi:10.1111/pbi.70264)
Supplement: Supplementary file 2 — Table S1. Peanut yield and yield components between SS and DS. Table S2. Raw data quality control statistics and summary of WGBS reads mapping. Table S3. Statistical analysis of CHH methylation levels of various TE families (Copia, DNA transposon, Gypsy, LINE, LTR) in leaf. Table S4. Statistical analysis of CHH methylation levels of various TE families (Copia, DNA transposon, Gypsy, LINE, LTR) in root. Table S5. Raw data quality control statistics and summary of RNA‐seq reads mapping. Table S6. Raw data quality control statistics and summary of small RNA‐seq reads mapping. Table S7. Top 10 GO enrichment of overlapping DEGs with DMPs between SS and DS in leaves. Table S8. Details of genes involved in the leaf senescence and flavonoid metabolic processes identified in this study. Table S9. Top 10 GO enrichment of overlapping DEGs with DMPs between SS and DS in roots. Table S10. The rhizosphere soil physicochemical properties. Table S11. Raw data quality control statistics and summary of metagenomic sequencing. Table S12. Information of microbial functional genes involved in the N and P cycling processes identified in this study. Table S13. Summary of SNP‐impacted DNA methylation sites. Table S14. Primers of selected genes for qRT‐PCR analysis. [file PBI-23-4776-s001.xlsx]

## Sheet: Table S1
Table S1. Peanut yield and yield components between SS and DS.
Treatment	Pod weight per plant (g)	Pod number per plant	Full pod number per plant	Kernel rate (%)	Biomass production per plant (g)	100-pod weight (g)
SS	49.81 ± 1.42 a	25.87 ± 0.98 a	20.76 ± 2.15 a	67.66 ± 2.34 a	86.83 ± 3.12 a	258.63 ± 5.87 a
DS	41.52 ± 1.61 b	20.72 ± 1.87 b	15.34 ± 1.03 b	64.91 ± 2.11 b	69.61 ± 5.94 b	225.65 ± 9.12 b
Data shown are mean ± SD, n=5. Different letters indicate significant differences between groups (p < 0.05, Student’s t-test).

## Sheet: Table S2
Table S2. Raw data quality control statistics and summary of WGBS reads mapping.
Sample name	Raw bases(G)	Clean bases(G)	Clean reads	Clean ratio(%)	Q30(%)	GC(%)	BS conversion rate(%)	Mapped reads	Mapping rate(%)	Unique Mapping rate(%)	Duplication rate(%)
LD1	106.81	97.98	352220703	91.73	97.59	22.57	99.603	329952556	93.68	76.15	20.48
LD2	128.76	118.12	424555471	91.74	97.63	22.49	99.596	398516554	93.87	76.41	19.91
LD3	97.26	89.22	320650219	91.73	97.6	22.4	99.599	299265087	93.33	74.25	19.41
LS1	83.63	76.66	275689233	91.67	97.53	22.14	99.645	257505956	93.4	76.68	21.76
LS2	115.13	105.5	379468630	91.64	97.45	22.13	99.618	355083891	93.57	76.84	21.09
LS3	89.89	82.42	296381945	91.69	97.59	22.11	99.649	278247843	93.88	77.29	23.4
RD1	91.51	83.92	301644301	91.71	97.6	24.18	99.6	241438687	80.04	67.2	18.22
RD2	80.81	74.29	266815020	91.93	97.64	24.47	99.594	214951350	80.56	68.22	26.79
RD3	83.08	76.29	274284431	91.83	97.68	24.34	99.535	223956673	81.65	68.22	25.21
RS1	78.62	72.12	259289296	91.73	97.56	24.22	99.616	202929464	78.26	65.71	20.65
RS2	84.69	77.72	279306447	91.77	97.61	24.29	99.588	224921735	80.53	67.98	19.49
RS3	111.2	101.94	366613594	91.67	97.65	24.03	99.592	287060846	78.3	65.62	18.76
*Bisulfite Conversion Rate = 1 - methylation rate of Lambda DNA

## Sheet: Table S3
Table S3. Statistical analysis of CHH methylation levels of various TE families (Copia, DNA transposon, Gypsy, LINE, LTR) in leaf.
Comparison	Mean Difference	P Value	Significant (Bonferroni)
DNA_tran vs Copia	-7.03	0	*
Gypsy vs Copia	40.82	0	*
LINE vs Copia	8.84	0	*
LTR vs Copia	15.53	0	*
Gypsy vs DNA_tran	69.46	0	*
LINE vs DNA_tran	9.99	0	*
LTR vs DNA_tran	30.05	0	*
LINE vs Gypsy	2.11	0.1762	ns
LTR vs Gypsy	-28.55	0	*
LTR vs LINE	-6.15	0	*
Kruskal-Wallis test, * p < 0.05, ns = not significant

## Sheet: Table S4
Table S4. Statistical analysis of CHH methylation levels of various TE families (Copia, DNA transposon, Gypsy, LINE, LTR) in root.
Comparison	Mean Difference	P Value	Significant (Bonferroni)
DNA_tran vs Copia	-8.69	0	*
Gypsy vs Copia	22.54	0	*
LINE vs Copia	3.03	0.0124	*
LTR vs Copia	16.15	0	*
LINE vs DNA_tran	5.04	0	*
LTR vs DNA_tran	35.87	0	*
Gypsy vs DNA_tran	50.39	0	*
LTR vs Gypsy	-7.76	0	*
LINE vs Gypsy	-1.85	0.3188	ns
LTR vs LINE	0.7	1	ns
Kruskal-Wallis test, * p < 0.05, ns = not significant

## Sheet: Table S5
Table S5. Raw data quality control statistics and summary of RNA-seq reads mapping.
Sample	RawBases(G)	CleanBases(G)	Clean reads	Clean ratio(%)	Q30(%)	GC(%)	Total mapped reads	Total mapping rate	Multiple mapped	Uniquely mapped	Uniquely mapping rate
LD1	18.83	17.57	124272810	93.31	91.81	44.28	122115247	0.9826	26188811	95926436	0.7719
LD2	18.44	17.62	121889244	95.55	91.76	44.8	119585001	0.9811	23215700	96369301	0.7906
LD3	18.77	17.4	123874326	92.66	91.89	44.9	121825890	0.9835	26670960	95154930	0.7682
LS1	17.8	16.83	117631350	94.52	92.21	44.56	115382074	0.9809	23752546	91629528	0.779
LS2	18.13	16.83	119511642	92.85	92.3	44.08	117671060	0.9846	25951105	91719955	0.7675
LS3	19.3	17.5	127354458	90.65	92.37	43.3	125426956	0.9849	28232972	97193984	0.7632
RD1	18.41	17.52	121581454	95.18	91.58	44.18	117709852	0.9682	25785408	91924444	0.7561
RD2	19.03	17.58	125601904	92.39	91.75	42.5	122637123	0.9764	25692955	96944168	0.7718
RD3	18.41	17.35	121433626	94.22	91.63	43.51	117739012	0.9696	24772904	92966108	0.7656
RS1	17.91	16.22	117730868	90.59	92.06	43.91	112453006	0.9552	26636966	85816040	0.7289
RS2	17.34	16.52	114442678	95.25	92.01	44.12	107833480	0.9422	22617786	85215694	0.7446
RS3	19.25	17.45	126703220	90.63	91.82	43.33	116846237	0.9222	27080741	89765496	0.7085

## Sheet: Table S6
Table S6. Raw data quality control statistics and summary of small RNA-seq reads mapping.
Sample	Raw reads (millions)	Clean reads	Q20	Mapped reads	Mapped ratio
LD1	22.46	4997351	0.963491	4159592	0.832359
LD2	22.15	5407930	0.968397	4642287	0.858422
LD3	22.49	5174316	0.928413	4504841	0.870616
LS1	21.41	5487442	0.98412	4817486	0.877911
LS2	22.57	5525187	0.944617	4802212	0.869149
LS3	21.56	5420237	0.982375	4714937	0.869877
RD1	22.62	5115097	0.950928	4308728	0.842355
RD2	23.07	4914837	0.945384	4038946	0.821786
RD3	23.35	4422615	0.902355	3657924	0.827095
RS1	21.56	4357874	0.989332	3549327	0.814463
RS2	21.72	5205945	0.982505	4447066	0.854228
RS3	22.12	5169136	0.966998	4392741	0.849802

## Sheet: Table S7
Table S7. Top 10 GO enrichment of overlapping DEGs with DMPs between SS and DS in leaves.
Class	GO_Name	GO_ID	GO_Level	P_value	Enrichment Score	HitsGenes Counts In Selected Set	HitsGenes Counts In Background	All Genes Counts In Selected Set	All Genes Counts In Background	Genes Of Selected Set In GO term	corrected p-value (BH method)
Biological process	response to chitin	GO:0010200	6	3.17326e-08	5.28812	17	359	275	30710	Ah07g069500,Ah10g233900,Ah20g310300,Ah17g495600,Ah11g043600,Ah03g490300,Ah03g361000,Ah10g363700,Ah07g324200,Ah18g210400,Ah02g158900,Ah16g156000,Ah09g121100,Ah13g394200,Ah10g205200,Ah12g080200,Ah19g547700,	5.11847e-05
Biological process	cellular response to potassium ion	GO:0035865	7	1.0047e-06	26.5887	5	21	275	30710	Ah20g035200,Ah16g372600,Ah04g404600,Ah14g472400,Ah10g015000,	0.000810287
Biological process	response to potassium ion	GO:0035864	6	2.54739e-06	22.3345	5	25	275	30710	Ah20g035200,Ah16g372600,Ah04g404600,Ah14g472400,Ah10g015000,	0.00136965
Biological process	biological process involved in interspecies interaction between organisms	GO:0044419	2	9.44393e-06	1.8235	54	3307	275	30710	Ah05g403100,Ah18g023500,Ah19g568100,Ah12g072000,Ah10g233900,Ah20g310300,Ah08g062100,Ah14g101300,Ah10g058900,Ah07g087100,Ah05g373300,Ah17g420700,Ah03g017200,Ah15g559200,Ah10g340300,Ah03g468600,Ah10g017800,Ah20g295900,Ah03g017400,Ah06g410900,Ah13g645300,Ah16g498500,Ah18g216400,Ah03g361000,Ah16g372600,Ah04g091000,Ah07g324200,Ah13g465100,Ah20g093800,Ah12g444000,Ah12g105900,Ah17g022800,Ah16g505700,Ah2…	0.00380827
Biological process	response to xenobiotic stimulus	GO:0009410	4	9.86309e-06	1.98289	44	2478	275	30710	Ah05g403100,Ah07g069500,Ah12g072000,Ah14g460600,Ah08g270000,Ah10g342300,Ah12g233300,Ah10g233900,Ah20g310300,Ah16g062000,Ah17g495600,Ah10g058900,Ah11g043600,Ah20g531500,Ah15g559200,Ah09g352300,Ah20g295900,Ah03g490300,Ah06g410900,Ah16g498500,Ah06g100000,Ah15g550700,Ah03g361000,Ah10g363700,Ah19g577600,Ah07g324200,Ah20g093800,Ah16g505700,Ah18g210400,Ah02g158900,Ah16g156000,Ah17g081700,Ah09g121100,Ah1…	0.00318183
Biological process	neurotransmitter transport	GO:0006836	5	1.7938e-05	10.9842	6	61	275	30710	Ah10g058900,Ah13g421500,Ah20g093800,Ah20g483400,Ah03g381400,Ah10g386000,	0.00482233
Biological process	response to other organism	GO:0051707	5	3.09973e-05	1.78536	51	3190	275	30710	Ah05g403100,Ah18g023500,Ah19g568100,Ah12g072000,Ah10g233900,Ah20g310300,Ah08g062100,Ah14g101300,Ah10g058900,Ah07g087100,Ah05g373300,Ah17g420700,Ah03g017200,Ah15g559200,Ah10g340300,Ah03g468600,Ah10g017800,Ah20g295900,Ah06g410900,Ah13g645300,Ah16g498500,Ah18g216400,Ah03g361000,Ah04g091000,Ah07g324200,Ah13g465100,Ah20g093800,Ah12g444000,Ah12g105900,Ah17g022800,Ah16g505700,Ah20g408100,Ah18g210400,Ah1…	0.00714266
Biological process	response to nitrogen compound	GO:1901698	4	3.18954e-05	2.47941	25	1126	275	30710	Ah07g069500,Ah10g233900,Ah20g310300,Ah16g062000,Ah17g495600,Ah11g043600,Ah20g359000,Ah03g490300,Ah03g504000,Ah06g410900,Ah16g498500,Ah06g100000,Ah03g361000,Ah10g363700,Ah07g324200,Ah18g210400,Ah02g158900,Ah16g156000,Ah17g081700,Ah09g121100,Ah16g376000,Ah13g394200,Ah10g205200,Ah12g080200,Ah19g547700,	0.00643091
Biological process	negative regulation of leaf development	GO:1905622	6	3.19615e-05	13.6186	5	41	275	30710	Ah10g233900,Ah20g310300,Ah07g324200,Ah18g210400,Ah12g080200,	0.00572822
Biological process	negative regulation of leaf senescence	GO:1900056	6	3.19615e-05	13.6186	5	41	275	30710	Ah10g233900,Ah20g310300,Ah07g324200,Ah18g210400,Ah12g080200,	0.00572822

## Sheet: Table S8
Table S8. Details of genes involved in the leaf senescence and flavonoid metabolic processes identified in this study.
Gene name	Geneid	Descripition
WRKY70	Ah07g324200	WRKY family transcription factor
WRKY84	Ah10g233900	WRKY family transcription factor
WRKY101	Ah12g080200	WRKY family transcription factor
WRKY171	Ah18g210400	WRKY family transcription factor
WRKY179	Ah20g310300	WRKY family transcription factor
CHS-11	Ah04g099200	chalcone synthase 11
CHS-12	Ah04g099300	chalcone synthase 12
CHS-14	Ah05g199100	chalcone synthase 14
CHS-33	Ah14g111200	chalcone synthase 33
CHS-37	Ah14g112400	chalcone synthase 37
CHI-8	Ah09g417700	Chalcone-flavanone isomerase 8
CHI-17	Ah19g503800	Chalcone-flavanone isomerase 17
UGT1	Ah16g255000	UDP-glucuronosyl/UDP-glucosyltransferase
HCT-22	Ah04g270600	HXXXD-type acyl-transferase 22
HCT-140	Ah20g447000	HXXXD-type acyl-transferase 140
APRR2	Ah09g460500	two-component response regulator-like APRR2-like isoform X2
GLABRA 3	Ah13g418300	transcription factor GLABRA 3-like
PIF3-2	Ah06g059000	transcription factor PIF3-like
PIF3-12	Ah16g108900	transcription factor PIF3-like

## Sheet: Table S9
Table S9. Top 10 GO enrichment of overlapping DEGs with DMPs between SS and DS in roots.
Class	GO_Name	GO_ID	GO_Level	P_value	Enrichment Score	HitsGenes Counts In Selected Set	HitsGenes Counts In Background	All Genes Counts In Selected Set	All Genes Counts In Background	Genes Of Selected Set In GO term	corrected p-value (BH method)
Biological process	flavonoid metabolic process	GO:0009812	4	1.27518e-07	5.94497	14	320	226	30710	Ah20g447000,Ah04g099300,Ah19g503800,Ah14g112400,Ah04g099200,Ah16g255000,Ah14g111200,Ah04g270600,Ah16g108900,Ah09g460500,Ah06g059000,Ah09g417700,Ah05g199100,Ah13g418300,	0.000202881
Biological process	response to oxygen-containing compound	GO:1901700	4	9.01437e-07	1.83428	62	4593	226	30710	Ah13g326900,Ah05g340900,Ah10g331400,Ah15g453300,Ah04g121500,Ah11g104900,Ah01g235900,Ah05g244100,Ah16g172000,Ah01g107800,Ah12g314800,Ah17g135100,Ah01g435100,Ah16g108900,Ah05g228000,Ah12g050000,Ah15g375600,Ah02g274600,Ah01g399100,Ah15g425800,Ah13g520600,Ah18g252500,Ah01g101200,Ah20g111800,Ah09g372100,Ah19g478100,Ah02g271300,Ah09g379700,Ah02g297900,Ah09g284000,Ah04g380400,Ah10g417500,Ah13g455200,Ah0…	0.000717094
Biological process	flavonoid biosynthetic process	GO:0009813	5	2.01577e-06	6.17659	11	242	226	30710	Ah20g447000,Ah04g099300,Ah19g503800,Ah14g112400,Ah04g099200,Ah16g255000,Ah14g111200,Ah04g270600,Ah09g417700,Ah05g199100,Ah13g418300,	0.00106903
Biological process	peptidyl-threonine phosphorylation	GO:0018107	9	8.78379e-05	11.1381	5	61	226	30710	Ah04g295800,Ah12g050000,Ah01g066400,Ah01g399100,Ah11g365300,	0.0349375
Biological process	peptidyl-threonine modification	GO:0018210	8	8.78379e-05	11.1381	5	61	226	30710	Ah04g295800,Ah12g050000,Ah01g066400,Ah01g399100,Ah11g365300,	0.0349375
Biological process	toxin catabolic process	GO:0009407	5	9.41751e-05	8.23545	6	99	226	30710	Ah12g314800,Ah18g252500,Ah20g111800,Ah02g271300,Ah05g134400,Ah10g075400,	0.0249721
Biological process	cell communication	GO:0007154	3	0.000163182	1.57183	60	5187	226	30710	Ah12g364900,Ah12g421900,Ah13g326900,Ah05g340900,Ah14g343500,Ah09g269600,Ah13g300400,Ah15g453300,Ah11g104900,Ah16g167800,Ah06g293900,Ah05g244100,Ah18g444100,Ah03g517800,Ah10g042100,Ah20g065700,Ah01g107800,Ah16g108900,Ah01g169500,Ah03g555800,Ah04g295800,Ah03g114900,Ah12g050000,Ah02g274600,Ah05g256500,Ah01g066400,Ah01g399100,Ah06g324500,Ah15g425800,Ah12g086300,Ah09g333900,Ah18g252500,Ah01g101200,Ah0…	0.037089
Biological process	glutathione metabolic process	GO:0006749	4	0.000168339	7.41191	6	110	226	30710	Ah12g314800,Ah18g252500,Ah20g111800,Ah02g271300,Ah05g134400,Ah10g075400,	0.0334785
Biological process	response to acid chemical	GO:0001101	4	0.000198914	1.79327	40	3031	226	30710	Ah13g326900,Ah05g340900,Ah10g331400,Ah15g453300,Ah04g121500,Ah11g104900,Ah01g235900,Ah05g244100,Ah16g172000,Ah01g107800,Ah12g314800,Ah16g108900,Ah05g228000,Ah15g375600,Ah02g274600,Ah01g399100,Ah18g252500,Ah20g111800,Ah09g372100,Ah02g271300,Ah02g297900,Ah09g284000,Ah04g380400,Ah09g460500,Ah13g284700,Ah03g492900,Ah08g312500,Ah13g534500,Ah01g444600,Ah06g059000,Ah05g134400,Ah06g075700,Ah08g114400,Ah1…	0.0351636
Biological process	detoxification	GO:0098754	2	0.000239828	3.66356	11	408	226	30710	Ah16g255000,Ah12g314800,Ah15g375600,Ah08g238400,Ah18g252500,Ah20g111800,Ah02g271300,Ah20g398400,Ah05g134400,Ah09g312600,Ah10g075400,	0.0381567

## Sheet: Table S10
Table S10. The rhizosphere soil physicochemical properties.
Treatment	Ammonium N (mg/kg)	Nitrate N (mg/kg)	Available P (mg/kg)	Available K (mg/kg)	Total N (mg/kg)	Total P (g/kg)	Total K (g/kg)	Organic matter (g/kg)	pH
SS	78.08 ± 3.64a	11.73 ± 2.34a	33.32 ± 0.93a	188.17 ± 8.02a	824.97 ± 61.26a	0.61 ± 0.04a	17.87 ± 0.44a	15.21 ± 0.47a	8.17 ± 0.28a
DS	62.54 ± 4.15b	6.32 ± 2.02b	29.90 ± 1.12b	185.35 ± 7.93a	797.31 ± 17.75a	0.56 ± 0.05a	17.22 ± 0.41a	13.90 ± 0.49b	8.10 ± 0.24a
Data shown are mean ± SD, n=3. Different letters indicate significant differences between groups (p < 0.05, Student's t-test).

[truncated: 4 more sheets: Table S11, Table S12, Table S13, Table S14]
